# Supplementary material for: A Preliminary Analysis of Circulating Tumor Microemboli from Breast Cancer Patients during Follow-Up Visits
Source: Curr Oncol. 2024 Sep 21;31(9):5677–93. doi: 10.3390/curroncol31090421 (PMC11431662; doi:10.3390/curroncol31090421)
Supplement: Supplementary file 1 [file curroncol-31-00421-s001.zip]

Archive with 1 entries (1 files):
- curroncol-3128552-supplementary.pdf
